# Supplementary material for: Removal of a Membrane Anchor Reveals the Opposing Regulatory Functions of Vibrio cholerae Glucose-Specific Enzyme IIA in Biofilms and the Mammalian Intestine
Source: mBio. 2018 Sep 4;9(5):e00858-18. doi: 10.1128/mBio.00858-18 (PMC6123446; doi:10.1128/mBio.00858-18)
Supplement: DATA SET S1 [file mbo004184039sd1.xlsx]

## Sheet: Cecal fluid
Metabolomic analysis of cecal fluid harvested from infant rabbits infected with wild-type V. cholerae or the indicated EllAGlc mutant (normalized to sum).
	WT1	WT2	WT3	∆EIIA1	∆EIIA2	∆EIIA3	∆16EIIA1	∆16EIIA2	∆16EIIA3
Label	0	0	0	1	1	1	2	2	2
acetylphosphate	0.00462416	0.00619805	0.0115799	0.0398494	0.0107534	0.0271995	0.0955134	0.0815385	0.116535
2,3-Diphosphoglyceric acid	0.00814684	0.0163443	0.0011198	0.0339847	0.0190026	0.0304362	0.0602084	0.0802358	0.0655775
S-adenosyl-L-methionine	0.975183	1.33559	1.58504	0.616316	0.579354	0.584046	0.165671	0.224596	0.0391668
glutamine	8.32508	6.50336	3.85999	6.1109	6.15661	8.32253	2.56438	4.0954	1.32449
nicotinamide	114.718	16.7735	24.8882	102.163	40.8736	97.6261	198.528	249.689	320.196
GMP	0.0422397	0.0158358	0.00616962	0.0312013	0.00294107	0.0104868	0.0412185	0.0590296	0.0575039
cystathionine	0.0596691	0.0535118	0.0291616	0.183379	0.142911	0.197661	0.0483044	0.112311	0.0979774
2-Isopropylmalic acid	0.296528	0.391663	0.315675	0.152092	0.154048	0.275951	0.43391	0.350938	0.32024
3-methylphenylacetic acid	0.0122994	0.0879415	0.0394294	0.0169281	0.0106424	0.0255841	0.0401868	0.0327635	0.0525936
cholesteryl sulfate	47.8755	13.6639	38.7571	18.5141	19.4684	11.5783	1.90097	9.85457	5.6426
hydroxyproline	1.42883	0.508659	0.68885	0.889025	0.742358	0.715037	0.346698	0.59463	0.272668
Pyrophosphate	0.0167481	0.00912136	0.0124798	0.146364	0.00556699	0.0206098	0.259938	0.233105	0.259031
glyoxylate	0.0338333	0.0211838	0.0011198	0.0435491	0.0194846	0.0135142	0.00584139	0.0590471	0.00677902
glycolate	0.00260421	0.00134442	0.0011198	0.000479071	0.00691749	0.00147785	0.00690361	0.000872806	0.00141711
pyruvate	0.039384	0.00790033	0.0011198	0.0203595	0.0454026	0.0231261	0.0218711	0.0160417	0.0253767
lactate	24.3166	8.497	4.28047	24.6644	10.6776	14.9379	6.48411	8.73481	9.72236
2-oxobutanoate	0.244597	0.359775	0.423616	0.718266	0.679137	0.708408	1.1153	0.475254	0.220313
acetoacetate	0.241814	0.361082	0.394975	0.737956	0.755203	0.329135	1.1191	0.48566	0.226297
glycerate	0.58763	0.341034	0.219132	1.18748	0.322459	0.364839	0.822442	0.929933	0.46052
uracil	11.1899	1.81963	3.1868	11.5596	4.55792	7.69759	1.22087	1.8994	1.90641
fumarate	0.57891	0.528907	0.552408	0.81437	0.554238	0.624502	0.405277	1.13652	0.648902
Maleic acid	0.257192	0.420787	0.52262	0.8417	0.468752	0.577046	0.414077	1.07603	0.574173
2-keto-isovalerate	0.482225	0.491336	0.683813	0.745762	0.199892	0.628609	0.817214	0.190186	0.468137
Guanidoacetic acid	0.230009	0.308516	0.177506	0.120972	0.421451	0.299647	0.161414	0.150495	0.149188
succinate	30.2943	21.0242	83.8302	12.1551	9.39843	20.6409	8.94181	8.8616	10.1062
Methylmalonic acid	36.0713	24.2328	90.9257	15.3147	10.3801	23.8788	0.16193	10.4506	12.3974
3-S-methylthiopropionate	0.00715288	0.0175108	0.00504684	0.00599549	0.00908543	0.0163372	0.0165616	0.0121566	0.00970556
nicotinate	0.612514	3.54655	14.9078	14.0093	9.83364	7.18393	11.3218	4.93416	27.1564
taurine	10.9586	5.61309	0.0478815	45.0505	7.56828	6.02222	26.2259	33.6162	23.2739
Pyroglutamic acid	0.121641	0.727486	0.389698	0.00361814	0.00546968	0.204385	0.0754164	0.00561246	0.0728827
Citraconic acid	0.889813	1.51	0.56176	0.526691	2.15471	1.50216	5.32095	2.58199	6.85152
2-ketohaxanoic acid	0.0103663	0.0674992	0.0409116	0.0305049	0.0598512	0.0260484	0.0186177	0.00866704	0.0269685
N-Acetyl-L-alanine	57.5643	116.357	87.2658	50.6521	127.498	85.3206	76.6741	57.1101	40.8785
oxaloacetate	3.38709	0.709202	0.732815	0.771568	0.443429	1.18893	1.03461	1.54844	3.43012
Hydroxyisocaproic acid	0.13011	0.586355	0.574749	0.124677	0.49014	0.203269	0.129365	0.0825043	0.11628
malate	0.369505	1.70975	2.21046	8.14256	1.17345	0.628878	2.54752	5.79271	3.21251
hypoxanthine	1.56986	0.0373424	0.0011198	2.54021	0.0187651	0.00525696	0.00128551	0.000872806	1.98353
anthranilate	0.0128592	0.0112276	0.0118411	0.0590637	0.035202	0.0412548	0.101141	0.209955	0.081789
p-aminobenzoate	0.0154483	0.00134442	0.0011198	0.0303981	0.00113195	0.00917827	0.00128551	0.000872806	0.0106611
p-hydroxybenzoate	2.76654	1.36261	1.14505	1.59589	1.58925	5.87839	2.85042	1.47914	1.28617
Carbamoyl phosphate	0.482986	0.947003	0.388739	29.3466	0.896939	0.563577	3.28393	8.2129	5.20564
a-ketoglutarate	0.216449	0.233848	0.306273	0.238693	0.318947	0.364384	0.296945	0.236693	0.00141711
Phenylpropiolic acid	0.636364	0.749861	0.492421	0.574944	0.819002	0.96307	0.47679	0.495192	0.176985
2-oxo-4-methylthiobutanoate	0.0218332	0.0138325	0.010143	0.0072169	0.0110663	0.0273974	0.014165	0.00607322	0.0206011
2-Hydroxy-2-methylbutanedioic acid	0.252901	0.357407	0.350678	0.217091	0.290155	0.164678	0.223302	0.233023	0.448436
xanthine	5.41806	0.279062	0.0193226	2.6324	0.124744	0.091582	0.411829	0.727129	0.791199
Hydroxyphenylacetic acid	0.000676936	0.0312873	0.0319678	0.0260076	0.0896466	0.0169562	0.0494731	0.0386153	0.00699834
2,3-dihydroxybenzoic acid	0.0117679	0.0343334	0.0741192	0.00533855	0.0309212	0.0521069	0.0189231	0.027687	0.118702
orotate	0.431458	0.55484	0.326506	0.120746	0.368547	0.122865	0.620257	0.273171	0.278904
dihydroorotate	0.813088	0.957632	0.580386	0.27158	1.3873	0.677397	0.72242	0.78057	0.80449
allantoin	7.23942	9.57909	7.25716	3.30672	8.35624	4.33379	3.56474	3.30419	4.97513
Aminoadipic acid	0.000676936	0.0219066	0.00917488	0.0913129	0.387903	0.00804267	0.0824917	0.000872806	0.00343447
Indole-3-carboxylic acid	0.00250626	0.273711	0.0330899	0.0517987	0.258082	0.0126424	0.00877894	0.000872806	0.040053
phenylpyruvate	1.46871	0.362846	0.23306	0.138902	0.17412	0.45636	1.49992	0.247775	0.164672
Atrolactic acid	0.0209478	0.0555971	0.0120407	0.0160606	0.0228109	0.0144119	0.0417862	0.00889326	0.00721258
Phenyllactic acid	0.139505	0.0808687	0.0418706	0.132206	0.0418244	0.0834487	0.0546205	0.122518	0.027274
quinolinate	0.000676936	0.00134442	0.00650505	0.000479071	0.00478165	0.00147785	0.00128551	0.000872806	0.00141711
phosphoenolpyruvate	0.0264401	0.0653289	0.03366	0.0163094	0.0458446	0.0221964	0.0418085	0.0479909	0.0298167
Uric acid	5.63786	0.903725	0.446721	1.22194	1.52212	1.3795	2.38853	2.44101	7.14562
dihydroxy-acetone-phosphate	0.000676936	0.0120753	0.00477491	0.0785204	0.00113195	0.00147785	0.0306101	0.0399048	0.0296214
D-glyceraldehdye-3-phosphate	0.00934177	0.0246861	0.0218775	0.0201485	0.0450287	0.0238131	0.0470488	0.04446	0.00997724
sn-glycerol-3-phosphate	0.286512	0.00134442	0.0011198	0.0260553	0.00747201	0.00147785	0.0089016	0.00610645	1.7583
shikimate	1.16861	7.18772	0.594002	0.10811	1.55919	0.568312	0.13081	0.124672	0.156587
aconitate	0.0601087	0.423312	0.297264	0.168628	1.11867	0.174536	0.521184	0.00734694	0.588326
allantoate	0.530899	0.341773	0.258611	0.108826	0.274829	0.24154	0.226058	0.193773	0.02103
Ascorbic acid	0.26852	0.264166	0.185481	0.0654479	0.249276	0.282835	0.0961617	0.191842	0.142476
N-carbamoyl-L-aspartate	0.721113	0.494896	0.296028	0.13543	0.287479	0.210746	0.280766	0.19303	0.206228
glucono-?-lactone	0.00949436	0.194521	0.0942541	0.011686	0.208666	0.0244449	0.0167294	0.0179095	0.0162929
myo-inositol	21.1468	24.6401	10.2269	48.3691	29.1731	19.7698	23.6134	38.9567	19.2932
hydroxyphenylpyruvate	0.0205673	0.0622381	0.0368621	0.0177455	0.0841319	0.052936	0.0183129	0.0344125	0.00640808
homocysteic acid	0.00444524	0.0198151	0.00810087	0.0121359	0.0136162	0.0226422	0.0129814	0.0148555	0.00141711
4-Pyridoxic acid	0.107314	0.159891	0.0867951	0.0572162	0.20513	0.130762	0.0927203	0.113357	0.150011
3-phosphoglycerate	0.0548573	0.077058	0.0360761	0.259712	0.0664284	0.0565105	0.0981092	0.152541	0.109017
Indoleacrylic acid	0.111245	0.148506	0.0840794	0.173085	0.210952	0.219336	0.506709	0.1936	0.0699425
Kynurenic acid	0.221489	0.306581	0.154267	0.163855	0.221311	0.216108	0.244746	0.215414	0.0437778
citrate-isocitrate	0.372347	4.70628	0.0147118	13.2942	0.00855854	2.27198	11.1115	14.5525	11.485
isocitrate	0.0356089	0.320364	0.110341	0.0904005	0.407379	0.258319	0.537972	0.182811	0.161823
citrate	0.180819	0.0311523	0.0103888	6.19679	0.0291122	0.748012	4.57501	7.73224	2.56873
2-dehydro-D-gluconate	1.32737	2.89179	3.23419	0.648349	10.0986	4.5191	1.78898	2.07277	2.02123
D-gluconate	0.17129	0.78288	0.314023	0.33169	3.74988	0.414816	0.275648	0.235253	0.340748
D-erythrose-4-phosphate	0.0118683	0.0997132	0.0824823	0.0592575	0.212038	0.0328024	0.0579668	0.0562652	0.0564177
Xanthurenic acid	0.35646	0.918981	2.40373	0.215477	2.12309	0.499649	0.397145	0.332645	0.206226
lipoate	0.00576418	0.0127984	0.00781812	0.000479071	0.0033188	0.00593366	0.0102793	0.00743594	0.00141711
D-glucarate	0.017508	0.061232	0.0011198	0.0345495	0.0600762	0.00593576	0.0643446	0.0396571	0.0575581
deoxyribose-phosphate	0.0294522	0.146134	0.108938	0.0189184	0.122032	0.231834	0.00745845	0.0205082	0.0134173
pantothenate	0.0052406	0.0292935	0.00256259	0.00268829	0.0368699	0.0172986	0.0116104	0.000872806	0.00548983
deoxyuridine	0.00442345	0.0229253	0.0188454	0.0859924	0.0330253	0.0184121	0.13358	0.136272	0.079128
ribose-phosphate	0.175613	0.074468	0.144304	0.296393	0.164845	0.16616	0.0633605	0.216456	0.0739281
thymidine	0.00271422	0.00403465	0.00725659	0.00454345	0.00713784	0.0125851	0.0122408	0.00798921	0.0113604
uridine	0.0244798	0.038706	0.0011198	0.218912	0.0257206	0.0227406	0.0418647	0.103477	0.0174818
deoxyinosine	0.128162	0.0604724	0.0482086	0.0340864	0.00965232	0.0117793	0.0216974	0.000872806	0.0635721
D-glucono-?-lactone-6-phosphate	0.0101513	0.126621	0.0588105	0.00603189	0.183649	0.0243358	0.0305521	0.0251876	0.142998
hexose-phosphate	0.114235	0.267135	0.470389	1.30008	0.491936	0.898988	0.598281	0.860111	0.774643
glucose-1-phosphate	0.552993	0.608846	0.203561	0.483361	0.783457	0.927133	0.324717	0.473259	0.291239
glucose-6-phosphate	0.0750199	0.162862	0.0974484	0.110526	0.112495	0.0885293	0.218325	0.0975553	0.161666
fructose-6-phosphate	0.0288189	0.0678755	0.033107	0.00691822	0.0779662	0.0784512	0.0444471	0.00668996	0.0104911
1,3-diphopshateglycerate	0.00710773	0.00941716	0.00448533	0.0187668	0.00796633	0.00147785	0.00322068	0.00872166	0.00559385
S-ribosyl-L-homocysteine	0.0419107	0.185321	0.0598246	0.0226782	0.193796	0.0368885	0.058489	0.0699411	0.0752328
inosine	23.0881	15.0706	2.58216	65.3525	11.7759	13.3244	28.8305	64.5649	13.8163
6-phospho-D-gluconate	0.00236214	0.0747834	0.0740556	0.00277174	0.10095	0.018444	0.0431501	0.0113902	0.048946
xanthosine	1.99641	0.100667	0.032747	0.382247	0.339558	0.0388006	0.032542	0.269539	0.0498075
D-sedoheptulose-1-7-phosphate	0.187766	0.29115	0.0832368	0.396759	0.232301	0.116163	0.165977	0.22941	0.239962
N-acetyl-glucosamine-1-phosphate	0.0928234	0.083876	0.0628405	1.58147	0.104916	0.0679508	0.397102	0.845566	0.559908
glutathione	0.170652	0.0914362	0.0056263	0.109779	0.120384	0.0329499	0.123933	0.237135	0.194864
dUMP	0.000676936	0.00542555	0.0011198	0.0132152	0.0107687	0.0051624	0.00707618	0.0061143	0.0177227
Geranyl-PP	0.000676936	0.00134442	0.0011198	0.012039	0.00113195	0.00147785	0.013706	0.0206498	0.048014
O8P-O1P	0.0115301	0.285589	0.255238	0.00675275	0.269159	0.0207082	0.0405173	0.131157	0.0435113
dTMP	0.0573024	0.0598099	0.0083247	0.00187036	0.0197137	0.0118568	0.025342	0.0182896	0.058887
cyclic-AMP	3.16977	3.43436	4.11559	1.00536	2.37664	3.67368	5.05481	2.21332	0.00441055
fructose-1,6-bisphosphate	0.0478021	0.759352	0.734316	0.0375639	1.04904	0.358799	0.138829	0.107391	0.349082
trehalose-sucrose	1.86343	10.4595	0.0011198	1.0211	0.00113195	0.00147785	0.694606	1.919	0.35981
Cellobiose	0.309044	1.35704	1.5873	0.000479071	0.529751	0.440523	0.110773	0.00261079	0.0580641
orotidine-5-phosphate	0.00882648	0.0487552	0.0282562	0.0210617	0.0558744	0.020928	0.0600581	0.0597749	0.0963774
SBP	0.0332176	0.270461	0.0167027	0.0831038	0.462776	0.0154881	0.127026	0.0129592	0.147982
trans, trans-farnesyl diphosphate	0.000676936	0.00337229	0.0011198	0.000479071	0.0107858	0.00147785	0.00128551	0.0104748	0.00141711
S-adenosyl-L-homocysteine	0.0735609	0.0682983	0.070707	0.178688	1.15537	0.416794	0.101048	0.17511	0.0691307
dCDP	0.000676936	0.00604982	0.0011198	0.00432009	0.00113195	0.00147785	0.00319556	0.00218442	0.00141711
5-phosphoribosyl-1-pyrophosphate	0.009572	0.0317858	0.0173413	0.0270568	0.0225912	0.0460723	0.0574287	0.00683608	0.0480246
Deoxycholic acid	0.000676936	0.0036025	0.0011198	0.000479071	0.00964029	0.00147785	0.00128551	0.000872806	0.00141711
OBP	0.0091297	0.301727	0.139168	0.0193441	0.488058	0.0220802	0.0433051	0.0475282	0.050979
dTDP	0.00169495	0.00134442	0.0011198	0.000479071	0.00339753	0.00147785	0.00128551	0.000872806	0.00141711
CDP	0.0269883	0.0407245	0.0107237	0.0146488	0.033721	0.0191348	0.00128551	0.0227187	0.00141711
UDP	0.00440824	0.00668018	0.0011198	0.000479071	0.00618221	0.00147785	0.00128551	0.0082987	0.0127669
Cholic acid	0.00779494	0.0183221	0.00578395	0.00702031	0.0176133	0.00888417	0.0121939	0.00890752	0.0130741
trehalose-6-Phosphate	0.000676936	0.00383797	0.00504901	0.000479071	0.00660735	0.0229937	0.00128551	0.0104162	0.00996207
adenosine 5-phosphosulfate	0.00192968	0.0107264	0.00427213	0.00694518	0.00716489	0.00586026	0.00541112	0.0152038	0.00497121
ADP	0.00174841	0.00134442	0.0011198	0.00696019	0.00454004	0.00738922	0.0115755	0.0122438	0.0226618
dGDP	0.00401478	0.00538072	0.0011198	0.00696019	0.00454004	0.00738922	0.0115755	0.0122438	0.0226618
IDP	0.0023031	0.00735488	0.00617309	0.00935962	0.00113195	0.00147785	0.00578289	0.00742464	0.00638959
GDP	0.00169399	0.00134442	0.0011198	0.000479071	0.00113195	0.00147785	0.00128551	0.00349803	0.00141711
CDP-ethanolamine	0.000676936	0.00928272	0.00614664	0.00769242	0.006413	0.0111055	0.0077275	0.00612187	0.00994125
FMN	0.000676936	0.00134442	0.0011198	0.00167515	0.00113195	0.00147785	0.0064355	0.000872806	0.00708915
dTTP	0.000676936	0.00471542	0.0011198	0.00335943	0.00640358	0.00147785	0.00501743	0.00246786	0.0219235
CTP	0.000676936	0.010329	0.00960254	0.00592593	0.027747	0.00684222	0.0295705	0.00879508	0.0331408
UTP	0.00983586	0.00134442	0.0028039	0.00216009	0.00669161	0.00147785	0.00128551	0.000872806	0.00572155
CDP-choline	0.00306615	0.00134442	0.0011198	0.000479071	0.00113195	0.00147785	0.00128551	0.0126789	0.00141711
Taurodeoxycholic acid	0.000676936	0.00134442	0.013378	0.0711197	0.00447369	0.00147785	0.0063596	0.000872806	0.0161403
ATP	0.00515072	0.00471586	0.0011198	0.00211392	0.00113195	0.00518473	0.00708383	0.00392829	0.00141711
dGTP	0.00515072	0.00471586	0.0011198	0.00211392	0.00113195	0.00518473	0.00708383	0.00392829	0.00141711
GTP	0.0155886	0.0268997	0.0370424	0.00991078	0.0380142	0.139818	0.0225368	0.0213053	0.0135053
UDP-D-glucose	0.0023876	0.00458509	0.0028038	0.00189787	0.00113195	0.00592421	0.014824	0.0397893	0.0177485
UDP-D-glucuronate	0.00211984	0.00134442	0.032985	0.000479071	0.00341409	0.0117362	0.00767542	0.0208751	0.0126213
ADP-D-glucose	0.000676936	0.00404102	0.0011198	0.00287382	0.00340188	0.00147785	0.00128551	0.000872806	0.00141711
guanosine 5-diphosphate,3-diphosphate	0.00237442	0.0316564	0.0201901	0.0125361	0.0544314	0.0125868	0.0133713	0.0231758	0.00708503
UDP-N-acetyl-glucosamine	0.000676936	0.00605343	0.0039203	0.0105584	0.00113195	0.00147785	0.0193195	0.0410873	0.00981977
glutathione disulfide	0.0328943	0.00938347	0.00223961	0.244629	0.00453605	0.00295571	0.071489	0.360222	0.0667425
NAD+	0.00542506	0.00268885	0.0067279	0.00694129	0.0022639	0.00295571	0.044439	0.0271036	0.0177171
NADH	0.000676936	0.00134442	0.0011198	0.0012003	0.00113195	0.00147785	0.00128551	0.000872806	0.00283928
dephospho-CoA	0.000676936	0.0094261	0.00786409	0.000479071	0.00113195	0.00147785	0.00128551	0.000872806	0.00141711
cyclic bis(3->5) dimeric GMP	0.000676936	0.00604755	0.0011198	0.00168034	0.00113195	0.00147785	0.00128551	0.000872806	0.00141711
NADP+	0.0064343	0.00941924	0.00223961	0.00503883	0.0022639	0.00665977	0.0122305	0.00174561	0.0134883
coenzyme A	0.000676936	0.00742654	0.00280313	0.000479071	0.00683079	0.0133195	0.00128551	0.00304982	0.00141711
butyryl-CoA	0.00563286	0.00134442	0.00954672	0.00648202	0.011357	0.00756783	0.0141607	0.00787025	0.00496832
malonyl-CoA	0.000676936	0.00134442	0.0011198	0.00311088	0.00686374	0.00147785	0.00643198	0.00261844	0.00141711
3-hydroxybutyryl-CoA	0.000676936	0.00134442	0.0011198	0.000479071	0.0107723	0.00518177	0.00128551	0.000872806	0.00141711
succinyl-CoA-methylmalonyl-CoA	0.000676936	0.00134442	0.0011198	0.000479071	0.00113195	0.00147785	0.004438	0.00218666	0.00141711
2-hydroxygluterate	0.30958	0.357312	0.318181	0.453147	0.405018	0.111999	0.156152	0.3031	0.236833
2-deoxyglucose-6-phosphate	0.0065345	0.0716701	0.0360156	0.0143188	0.076208	0.0291213	0.0473156	0.0243994	0.0110811
3-hydroxybuterate	0.00594822	0.00461282	0.0011198	0.00330358	0.00774138	0.0116874	0.0082236	0.0048996	0.0102278
4-phosphopantothenate	0.0132177	0.0382511	0.0473832	0.00842889	0.107519	0.0402559	0.0144244	0.0286919	0.0325001
Urea	11.7189	17.4024	9.83224	12.5018	11.542	48.0639	24.9814	18.3828	34.678
glycine	0.0375455	0.0242488	0.0280484	0.0547281	0.00113195	0.0310935	0.038638	0.0734274	0.00426997
alanine	18.3505	24.2572	19.3033	15.669	26.5399	21.3528	15.081	13.0709	7.34567
betaine aldehyde	0.00709261	0.00974742	0.0201006	0.0602567	0.00426367	0.00841895	0.0115133	0.00633437	0.05148
choline	0.000676936	11.9666	2.13402	1.74009	11.9577	6.81127	8.51537	3.1505	12.4992
4-aminobutyrate	0.0989	0.121209	0.047514	0.0962065	0.0754181	0.0620936	0.0643995	0.0738955	0.00765006
dimethylglycine	3.77798	4.49605	2.32079	1.52175	1.27534	1.10002	1.08504	1.57684	2.52953
serine	3.96776	3.59609	3.7578	3.56051	2.14914	4.77815	1.42301	2.75713	0.630367
cytosine	0.0356554	0.0757116	0.0223956	0.0678367	0.0634067	0.0862406	0.0304291	0.0688724	0.0285119
Creatinine	2.29067	5.20652	4.27023	1.0624	4.36977	3.64322	2.00297	3.15871	3.91295
proline	34.3591	96.7976	161.679	24.6988	87.0721	64.1248	3.86197	1.01365	2.79512
indole	0.098004	0.0126215	0.0110896	0.0136652	0.00788066	0.0201084	0.0326108	0.020625	0.0188064
betaine	91.4426	77.958	43.9577	79.7941	77.019	63.3823	112.475	0.384464	138.724
valine	1.12124	0.777461	1.01604	0.930626	0.411782	0.970642	0.14232	0.399197	0.102186
threonine	5.15462	4.87792	8.86869	3.89364	2.22867	6.46599	1.32324	2.80042	0.828916
homoserine	0.0368873	0.0356526	0.0396763	0.011703	0.0155445	0.0340332	0.0180265	0.00384938	0.00709482
purine	0.132291	0.0585986	0.0111685	0.126959	0.0380127	0.0792781	0.0283896	0.0892003	0.0170408
cysteine	0.0609664	0.101047	0.218646	0.0808782	0.0399216	0.0914386	0.00891983	0.0207925	0.0525771
Imidazoleacetic acid	0.251864	0.200109	0.202583	0.0907412	0.234398	0.109956	0.227273	0.361019	0.164686
DL-Pipecolic acid	10.1137	5.18556	4.69951	11.693	5.45474	2.67396	6.3508	9.55029	2.95731
N-Acetylputrescine	0.0523742	0.0521006	0.0465514	0.0215128	0.0396956	0.0441257	0.0349918	0.0272069	0.0208863
leucine-isoleucine	50.5037	14.7336	7.22302	36.6444	8.23887	14.6418	9.68177	22.0235	6.87326
ornithine	0.0401948	0.00134442	0.0011198	0.0243062	0.0177792	0.00147785	0.00128551	0.0156379	0.0199398
asparagine	2.92091	1.36716	0.518931	1.94696	0.506476	1.90541	0.657099	0.895744	0.317388
aspartate	0.167702	0.594871	0.504872	0.309881	0.576904	0.0101013	0.290996	0.377089	0.161068
adenine	0.712903	0.213548	0.0720217	0.557796	0.330535	0.225401	0.18154	0.434476	0.172324
Methylcysteine	0.555773	0.274694	0.143045	0.451093	0.222934	0.216016	0.141405	0.314842	0.147127
homocysteine	0.00676448	0.0168299	0.00938712	0.0128171	0.00113195	0.0281351	0.00386531	0.00368123	0.00425891
histidinol	0.293302	0.105074	0.0779528	0.184575	0.080501	0.0406276	0.404436	0.514211	0.227175
lysine	0.524656	0.00134442	0.419426	1.51399	0.684055	1.12972	0.246776	0.326834	0.162714
O-acetyl-L-serine	0.000676936	0.00329577	0.0813746	0.00119874	0.0111181	0.0555271	0.00128551	0.000872806	0.00141711
glutamate	27.3524	7.30894	5.87913	24.6767	6.76957	4.87508	14.4052	20.8942	5.98717
methionine	4.27066	1.101	0.813804	1.93556	1.13381	0.934622	0.50658	1.66561	0.417817
guanine	0.573869	0.168718	0.0728812	0.559734	0.171715	0.222119	0.113722	0.000872806	0.325557
histidine	10.9854	10.4955	6.75836	12.7978	10.251	6.03338	4.07944	6.60174	2.48817
2-Aminooctanoic acid	0.000676936	0.00894235	0.00993004	0.00168271	0.00113195	0.010239	0.00128551	0.000872806	0.00141711
carnitine	32.1551	10.6688	5.34777	31.1774	8.65144	25.7841	32.5188	38.7747	22.285
Methionine sulfoxide	0.430831	0.512179	0.401626	0.151146	0.70491	0.300581	0.108941	0.118141	0.0567941
phenylalanine	13.0438	5.2196	1.7146	9.73677	2.34906	6.47559	2.79621	5.68677	1.59323
Pyridoxamine	0.0020348	0.00606155	0.0011198	0.000479071	0.00113195	0.0185096	0.00128551	0.000872806	0.00355044
pyridoxine	0.00679712	0.0528858	0.110374	0.00411858	0.0195697	0.00821431	0.00451087	0.000872806	0.0070993
1-Methyl-Histidine	0.850871	0.200696	0.212172	2.42309	0.563094	1.19406	0.643776	0.844581	0.410508
N-acetyl-L-ornithine	0.190637	0.114751	0.0751273	0.138502	0.122893	0.133005	0.194968	0.190297	0.0227178
arginine	5.66909	5.74647	5.79066	11.5421	4.06141	10.8908	1.73304	6.02138	0.00141711
citrulline	0.563294	0.103818	0.163696	1.61389	0.531676	1.10673	0.610288	0.592394	0.41104
glucosamine	0.011982	0.0397535	0.0346474	0.0126629	0.0444965	0.00147785	0.0139903	0.043023	0.0333149
tyrosine	2.32011	1.07198	0.490871	2.5469	0.791116	1.14127	0.673377	1.40615	0.465718
Phosphorylcholine	0.0280423	0.0183718	0.0171138	0.00768433	0.0204703	0.0392357	0.0246256	0.0357905	0.0532189
3-phospho-serine	0.000676936	0.00541265	0.0011198	0.000479071	0.00797866	0.00295571	0.00257525	0.010931	0.0127508
N6-Acetyl-L-lysine	0.106722	0.072885	0.0370703	0.215157	0.0532609	0.0374693	0.033682	0.0426682	0.0244595
Acetyllysine	0.127355	0.0125621	0.0231983	0.0569229	0.014358	0.00948956	0.00457195	0.00986318	0.0267964
N-acetyl-glutamine	0.343601	0.20836	0.0878925	0.0561916	0.25173	0.115684	0.112663	0.0445705	0.0374158
N-acetyl-glutamate	0.0820478	0.142138	0.054753	0.0241977	0.111751	0.0446192	0.0418277	0.0325162	0.0231979
Ng,NG-dimethyl-L-arginine	0.000676936	0.0870141	0.0430205	0.409337	0.107449	0.078159	0.145142	0.0815021	0.0289045
Acetylcarnitine DL	42.8835	36.7776	16.2745	46.2863	33.5017	25.3706	43.7895	59.9982	22.9434
tryptophan	1.53073	0.722293	0.366364	1.63702	0.382587	1.00697	0.649866	0.857869	0.15973
Kynurenine	0.0510325	0.0173245	0.0121454	0.0833036	0.017573	0.0929385	0.121703	0.107111	0.0185466
N-acetyl-glucosamine	0.351354	3.63193	1.7401	0.475061	2.02127	2.57805	0.678636	0.490151	0.37701
Flavone	0.00281994	0.0560689	0.0144039	0.00964649	0.0707512	0.0671955	0.0286772	0.030306	0.248844
5-methoxytryptophan	0.00609254	0.00942998	0.00504775	0.000479071	0.0114149	0.0036948	0.00515259	0.000872806	0.00564838
Cystine	1.75543	3.54689	9.3652	2.85142	2.29496	5.02422	0.360642	0.714071	0.186714
cytidine	0.887266	0.305005	0.0762628	3.32448	0.107671	0.124933	1.38447	2.89392	0.568167
biotin	0.000676936	0.03634	0.37974	0.00244741	0.00113195	0.00147785	0.00760844	0.000872806	0.00609244
deoxyadenosine	0.000676936	0.0105769	0.0011198	0.000479071	0.00113195	0.00147785	0.00128551	0.000872806	0.0169607
Glycerophosphocholine	8.9939	5.34356	5.4239	10.9737	6.12987	6.39747	7.638	19.9194	13.4157
acadesine	0.00272952	0.0103077	0.0195944	0.00244201	0.0260821	0.0264974	0.00316847	0.00644229	0.0106155
D-glucosamine-6-phosphate	0.00339052	0.0087552	0.0011198	0.0120137	0.0136381	0.00444207	0.0044915	0.0104927	0.00141711
D-glucosamine-1-phosphate	0.000676936	0.00666509	0.00475279	0.0020427	0.0125093	0.00603573	0.00898641	0.00568579	0.00425964
thiamine	0.00490809	0.028923	0.0104194	0.000479071	0.0107495	0.0112779	0.00773005	0.0103425	0.0156175
deoxyguanosine	0.546403	0.138085	0.0874478	0.0976771	0.0396916	0.0414359	0.0240305	0.0367685	0.0378759
adenosine	0.0787937	0.175862	0.122512	0.046885	0.300737	0.131637	0.149035	0.111531	0.180746
1-Methyladenosine	0.0196554	0.067433	0.0432686	0.00350751	0.0742814	0.0362774	0.0217523	0.0293734	0.017724
guanosine	1.13241	0.201156	0.0145413	0.958212	0.143025	0.131269	0.380102	0.74464	0.197219
L-arginino-succinate	0.620013	0.915145	1.15578	0.368096	1.68818	0.834451	0.847488	0.71435	0.523503
S-methyl-5-thioadenosine	0.00434365	0.00134442	0.0011198	0.00783985	0.00872913	0.00147785	0.00128551	0.000872806	0.00141711
7-methylguanosine	1.88666	3.51309	1.85139	1.81841	3.12372	1.17874	2.22991	2.17344	3.33961
dCMP	0.0491738	0.0269432	0.00673194	0.00671919	0.00113195	0.00147785	0.00642869	0.00352154	0.00496886
CMP	0.2071	0.0505811	0.0100707	0.0546937	0.0212865	0.0148106	0.0764653	0.173435	0.049695
UMP	0.0356022	0.00883973	0.00616351	0.0115347	0.00113195	0.048573	0.0317388	0.145299	0.074522
dAMP	0.0443889	0.0119668	0.0207552	0.00982431	0.0100397	0.029614	0.0402551	0.00911019	0.0156201
Nicotinamide ribotide	0.00307217	0.00134442	0.00893829	0.000479071	0.00113195	0.00358794	0.00128551	0.000872806	0.00141711
aminoimidazole carboxamide ribonucleotide	0.0112508	0.0122664	0.0132902	0.00597223	0.0222925	0.00147785	0.0264052	0.0148361	0.00922879
thiamine-phosphate	0.00236883	0.0148022	0.0106558	0.000479071	0.00510371	0.00147785	0.00386526	0.00524703	0.00141711
dGMP	0.00575396	0.00598813	0.0011198	0.000479071	0.0176614	0.00147785	0.0122355	0.00530324	0.00853182
AMP	0.064357	0.0560164	0.00343957	0.0512204	0.0268627	0.00664448	0.0662868	0.0839312	0.151668
IMP	0.000676936	0.00134442	0.0011198	0.00383568	0.00566548	0.00147785	0.00515288	0.00832593	0.0226691
xanthosine-5-phosphate	0.000676936	0.00404119	0.0011198	0.0158358	0.00113195	0.00147785	0.00772805	0.00743237	0.00141711
riboflavin	0.407598	0.987279	1.57454	0.0241025	3.77076	1.6083	0.0365224	0.0138677	0.93906
folate	0.000676936	0.00134442	0.0011198	0.0256828	0.00113195	0.00147785	0.00708033	0.0196762	0.0063895
7,8-dihydrofolate	0.00303465	0.00548758	0.0169221	0.00215994	0.013003	0.0133285	0.00363508	0.000872806	0.00637901
5-methyl-THF	0.00216955	0.00503459	0.0011198	0.0115241	0.0103544	0.00147785	0.00836724	0.0139209	0.00709964
sarcosine	1.20078	3.66813	2.79199	1.66992	4.19413	2.76845	2.05372	1.78445	0.643861
putrescine	0.0402136	0.0137287	0.0202622	0.00881151	0.00969747	0.0318574	0.029117	0.0181129	0.029328
spermidine	0.111332	0.15931	0.114434	0.0580903	0.135774	0.173756	0.147882	0.156013	0.105068
spermine	0.00203481	0.00134442	0.00392647	0.00141722	0.0033971	0.00814263	0.00257246	0.0061219	0.00429449
creatine	157.045	299.048	253.52	124.507	316.543	288.587	239.949	178.306	149.845
N-acetyl spermine	0.00614908	0.132862	0.056051	0.0911004	0.0519936	0.347549	0.820138	0.443301	1.75525
N-acetyl spermidine	0.00508026	0.00134442	0.0011198	0.00426965	0.0140402	0.00748133	0.00128551	0.0135467	0.00568033
N1-Methyl-2_2-pyridone-3_5-carboximide	0.758168	0.0354567	0.00659708	0.325117	0.0345698	0.035792	0.0364878	0.0818985	0.036878
N1-Methyl-2_4-pyridone-3_5-carboximide	0.00243068	0.0100912	0.0011198	0.00258979	0.00113195	0.00147785	0.00128551	0.00263372	0.00141711
Nicotinamide Riboside	0.00673956	0.18136	0.08937	0.0163298	0.228314	0.163332	0.133074	0.0659242	0.11181
Adenylosuccinate	0.000676936	0.0094279	0.0011198	0.129119	0.00680439	0.00147785	0.0115905	0.0209887	0.00141711
cholesterol	1.1124	0.286439	0.0635866	0.0692047	0.206294	0.571584	0.124252	0.147555	1.23082
arginosuccinic acid	0.535449	0.753301	0.795464	0.267156	1.30859	0.637811	0.571295	0.418464	0.296614
phosphocreatine	0.0179716	0.0191656	0.00557814	0.00204657	0.0458775	0.0293467	0.022068	0.0196306	0.0230493

## Sheet: Cecal fluid significant
Statistically significantly different metabolites identified in cecal fluid using a one way ANOVA with FDR 0.1 followed by a Fisher's LSD posthoc analysis
	f.value	p.value	#NAME?	FDR	Fisher's LSD
acetylphosphate	38.266	0.00038422	3.4154	0.048669	2 - 0; 2 - 1
2,3-Diphosphoglyceric acid	37.416	0.00040898	3.3883	0.048669	1 - 0; 2 - 0; 2 - 1
S-adenosyl-L-methionine	29.528	0.00078451	3.1054	0.062238	0 - 1; 0 - 2; 1 - 2
Pyrophosphate	23.116	0.0015158	2.8194	0.090189	2 - 0; 2 - 1

## Sheet: LB sup
Metabolomic analysis of the spent supernatants of wild-type V. cholerae and indicated EllAGlc mutant cultures in LB broth (normalized to sum).
	WT1	WT2	WT3	∆EIIA1	∆EIIA2	∆EIIA3	∆16EIIA1	∆16EIIA2	∆16EIIA3
Label	0	0	0	1	1	1	2	2	2
N-acetyl spermidine	0.0143895	0.00597182	0.00928229	0.00472043	0.000183803	0.00302718	0.0216234	0.0282786	0.0241987
Citraconic acid	0.11662	0.245483	0.233107	0.0694357	0.101791	0.0941358	0.181987	0.226912	0.204965
N-carbamoyl-L-aspartate	0.655743	0.444502	0.539725	0.436387	0.417408	0.408951	0.326609	0.355932	0.355283
D-glucarate	0.166426	0.118317	0.173062	0.12996	0.130986	0.121687	0.10428	0.104623	0.112143
putrescine	0.752463	0.436676	0.509156	0.0706809	0.0220614	0.0459264	0.152838	0.141452	0.129457
dihydroorotate	0.0844996	0.0453434	0.0394111	0.05733	0.0568634	0.0582017	0.0490794	0.0454555	0.0441745
N-acetyl-glucosamine	0.0157959	0.0036989	0.0097446	0.00883603	0.00870178	0.0128187	0.00222527	0.00451674	0.00122645
anthranilate	0.154768	0.143101	0.0577048	0.0883824	0.116384	0.112572	0.0503887	0.0721302	0.0522702
fumarate	0.151245	0.0833423	0.130591	0.133315	0.137201	0.118918	0.0987846	0.106878	0.111256
FAD	0.00427989	0.00232595	0.000229143	0.00651972	0.00858871	0.00725396	0.00493635	0.00386548	0.00560973
allantoin	0.0421536	0.0428226	0.111427	0.0612411	0.0545476	0.0492647	0.0858824	0.0670659	0.0769934
histidine	0.0942239	0.0657604	0.0611506	0.0685483	0.0684044	0.0669594	0.0753026	0.0721949	0.0714101
sn-glycerol-3-phosphate	0.198679	0.219949	0.191269	0.378192	0.469093	0.471176	0.302766	0.310166	0.349374
fructose-1,6-bisphosphate	0.591924	0.573446	0.560772	0.30181	0.339869	0.38416	0.315701	0.334907	0.340887
Phenyllactic acid	1.88408	1.65241	1.69691	0.42567	0.259592	0.221688	0.491462	0.349868	0.275726
O-acetyl-L-serine	0.160343	0.141067	0.15345	0.0591436	0.0552856	0.0564156	0.0602479	0.0568013	0.0502194
arginine	49.2874	64.5009	61.871	134.397	139.042	137.746	125.498	133.675	132.23
3-methylphenylacetic acid	0.0443238	0.036416	0.0438863	0.0116267	0.00322526	0.00549296	0.00843515	0.00925914	0.000177457
Uric acid	0.599069	0.56716	0.562684	0.437153	0.359384	0.321876	0.37514	0.401844	0.345509
glucose-6-phosphate	0.392624	0.376368	0.336778	0.109416	0.118392	0.117849	0.142364	0.154933	0.122267
deoxyribose-phosphate	0.361994	0.359198	0.385138	0.245881	0.247414	0.210666	0.187241	0.229805	0.216034
Atrolactic acid	0.117405	0.105059	0.129224	0.0222929	0.0189787	0.00562914	0.0437385	0.0188081	0.0225191
valine	25.9676	24.2283	26.3194	16.764	19.334	20.3463	16.3833	16.8628	17.4115
Indole-3-carboxylic acid	5.11412	4.38434	5.07442	2.02947	2.66547	2.47662	2.5883	2.1569	2.57951
trehalose-sucrose	1.14798	1.49887	1.6483	73.7017	89.3325	90.8081	60.5721	68.9649	70.8094
spermidine	0.208913	0.187555	0.166985	0.05719	0.0441747	0.059173	0.0752973	0.0647461	0.0508772
p-hydroxybenzoate	7.35702	6.89743	7.88432	4.31935	4.08791	2.99096	4.44735	4.47546	4.00856
Methionine sulfoxide	1.29281	1.5133	1.50709	2.14873	3.09949	3.25586	2.33447	2.34979	2.42695
Kynurenic acid	1.12838	0.994534	1.09086	0.578603	0.749463	0.626781	0.727769	0.666818	0.78703
N-acetyl spermine	0.0775516	0.0694846	0.0926622	0.035555	0.0209075	0.0318756	0.0267578	0.0124096	0.0207089
D-erythrose-4-phosphate	3.86545	3.47604	3.70349	2.88981	3.10707	3.49102	2.67049	2.62312	2.94721
cholesteryl sulfate	0.000239946	0.000211612	0.000229143	0.00226672	0.00227954	0.00342037	0.00201685	0.00237349	0.00242775
trehalose-6-Phosphate	1.23887	1.09691	1.10707	2.02953	2.38473	2.72688	1.84252	2.11198	2.13105
Guanidoacetic acid	1.38817	1.1023	1.20014	0.457642	0.46791	0.412684	0.542521	0.5574	0.420736
dimethylglycine	0.178665	0.984136	0.192013	14.2809	3.29864	2.22123	18.0032	14.9709	13.9147
N-acetyl-glucosamine-1-phosphate	1.32997	1.40279	1.45729	1.01639	1.20121	1.21373	1.09528	1.19218	1.1344
carnitine	0.850664	0.782514	0.794846	0.38273	0.618031	0.733406	0.406548	0.472329	0.555181
ornithine	6.97127	9.03708	10.0444	14.2803	19.9097	19.7276	13.8584	15.9044	17.3718
nicotinate	1.43997	1.33583	1.24891	1.53949	2.51586	2.43303	2.48768	2.3008	2.05896
purine	1.82141	1.54775	1.58981	0.696751	0.715399	0.738407	0.744459	0.730373	0.7259
2-Aminooctanoic acid	0.197285	0.152848	0.159903	0.0570214	0.0962769	0.113082	0.0591992	0.0918377	0.0953033
cyclic-AMP	2.04166	1.57674	1.61497	0.318135	0.244748	0.26118	0.327202	0.342222	0.266623
UMP	0.000239946	0.000211612	0.000229143	0.0033612	0.000183803	0.00128993	0.000163295	0.000175829	0.000177457
methionine	37.9399	40.7379	43.174	26.4431	33.9064	35.9702	28.6269	30.123	30.9156
ribose-phosphate	1.0006	0.973861	1.05977	0.780052	0.938343	0.876548	0.710151	0.818444	0.825453
DL-Pipecolic acid	34.1636	27.532	30.5777	18.1388	20.9609	21.0065	16.3539	18.919	19.1728
Aminoadipic acid	5.04218	4.04169	4.53395	1.83562	2.10829	2.0623	2.01059	1.9985	2.1375
Kynurenine	0.141545	0.109606	0.137017	0.0962953	0.0733373	0.0731052	0.0725545	0.0799784	0.0590375
inosine	0.0438154	0.0309307	0.0431692	0.0152806	0.0186062	0.0287386	0.017136	0.0103463	0.0183203
myo-inositol	9.85218	9.37327	10.3382	6.99122	8.46501	8.85389	7.7005	7.89345	7.94053
indole	0.122854	0.0985788	0.12012	0.0549423	0.0736383	0.0466697	0.0759519	0.0633786	0.0669165
oxaloacetate	25.7184	19.1697	21.5353	6.9787	7.16377	5.75116	6.89699	7.82954	7.90699
betaine	152.774	161.088	181.167	110.426	136.515	142.016	110.466	120.412	128.043
lysine	40.8209	49.0165	50.8361	68.1308	60.1371	53.5599	65.1524	67.9742	64.0353
orotate	0.6525	0.548833	0.743972	0.246697	0.25816	0.220957	0.262381	0.314826	0.268079
N-acetyl-glutamine	0.108354	0.119634	0.1118	0.0814932	0.109021	0.114308	0.0738763	0.0931393	0.0847196
citrate-isocitrate	0.46156	0.497651	0.460738	0.346817	0.393338	0.40777	0.324526	0.371382	0.396188
2-Hydroxy-2-methylbutanedioic acid	0.381532	0.369081	0.362577	0.197514	0.286773	0.313979	0.262488	0.221789	0.284955
uracil	52.4331	59.9859	66.1275	79.3578	96.1484	94.4482	73.8116	79.5864	85.8274
glutamate	0.238192	0.282168	0.29829	0.000163937	0.181179	0.000188693	0.000163295	0.000175829	0.126117
xanthosine	0.578952	0.429664	0.505062	0.210409	0.210501	0.241483	0.228954	0.269052	0.240815
phenylalanine	84.0079	68.6643	74.9755	43.848	45.1045	46.8423	45.2857	46.3038	45.3747
asparagine	0.254343	0.302376	0.340839	0.30987	0.404421	0.470701	0.398839	0.404544	0.457198
dTDP	0.00559448	0.00614834	0.0049156	0.00273031	0.00506064	0.00413593	0.00216215	0.00273167	0.000177457
leucine-isoleucine	269.156	242.734	181.18	142.561	92.4043	98.2101	67.3418	85.2824	86.2487
lactate	1.41374	2.19531	1.59591	0.510678	0.153785	0.153021	0.350849	0.358582	0.23566
N-acetyl-glutamate	0.0791793	0.0580008	0.0565565	0.0291124	0.0354043	0.0267083	0.0253801	0.0392639	0.0286834
glucono-?-lactone	0.128512	0.112197	0.102547	0.0681266	0.0818252	0.0806726	0.0704478	0.0914793	0.0801451
homocysteine	0.0780696	0.0825766	0.100429	0.0586511	0.057345	0.0460484	0.0480254	0.0467581	0.0464829
UDP	0.0319918	0.0192268	0.0487125	0.0968257	0.0809389	0.0696107	0.0618532	0.0942456	0.0737224
dehydroascorbic acid	0.0148203	0.0113264	0.0107032	0.00735806	0.00208625	0.00923696	0.000163295	0.00655779	0.0051075
Pyroglutamic acid	13.1638	9.84339	11.4323	5.66486	7.05167	6.27096	5.97047	6.37549	6.10398
IDP	0.00198998	0.000211612	0.000229143	0.00359098	0.00429466	0.000188693	0.00403953	0.00242786	0.00355264
Hydroxyisocaproic acid	0.558353	0.364965	0.428555	0.212939	0.0908618	0.0644161	0.148336	0.225183	0.241044
shikimate	0.41248	0.505641	0.362365	0.450597	0.649347	0.857489	0.535949	0.638192	0.657691
Cellobiose	0.0613827	0.0654768	0.0723612	0.0671454	0.0776725	0.0856294	0.0751975	0.085454	0.0880268
5-methoxytryptophan	0.0145051	0.0122011	0.0187463	0.00540725	0.00232796	0.010373	0.00860359	0.00698936	0.00564211
proline	3.19793	3.40194	3.62418	1.6321	2.10286	1.98976	1.48973	1.63795	2.58552
Phosphorylcholine	6.50035	7.56582	7.86072	3.41728	5.25303	7.02088	3.45042	5.21894	5.54478
4-phosphopantothenate	0.122707	0.118983	0.0133894	0.776628	0.365888	0.227769	0.550255	1.1147	0.871593
cytosine	10.7066	7.33897	7.52076	2.75147	2.78997	3.56632	3.35704	3.04046	3.08872
1,3-diphopshateglycerate	0.0684794	0.0449683	0.0540926	0.0229239	0.0296644	0.0473811	0.0288526	0.0240798	0.0367093
adenosine	0.0437033	0.0807223	0.0625946	0.241374	0.26326	0.271106	0.235837	0.449193	0.315523
ethanolamine	0.000239946	0.000211612	4.03407	6.30944	4.16478	4.57525	6.16524	7.10794	7.17708
N1-Methyl-2_4-pyridone-3_5-carboximide	0.0023341	0.0037746	0.00188179	0.000163937	0.00199709	0.00206743	0.000163295	0.000175829	0.000177457
glyoxylate	0.0104691	0.00654516	0.0144514	0.00550069	0.00467214	0.00859801	0.00879845	0.00570784	0.00953497
glycolate	0.0204609	0.0468937	0.0656809	0.0556625	0.0885088	0.0218313	0.0269033	0.0318966	0.0356772
pyruvate	0.0070709	0.0194816	0.0348959	0.0140727	0.0161456	0.0156215	0.011857	0.0105611	0.0144823
2-oxobutanoate	0.076469	0.0642439	0.0951084	0.0710376	0.0573362	0.065334	0.0820353	0.052481	0.0632143
acetoacetate	0.0969127	0.0917953	0.0692024	0.05501	0.0761349	0.0787959	0.0482351	0.0508233	0.0714816
glycerate	0.185603	0.192255	0.200235	0.254104	0.162404	0.268763	0.141761	0.190359	0.230417
Maleic acid	0.117166	0.133838	0.1092	0.0752526	0.138337	0.127201	0.0896262	0.121605	0.0969861
2-keto-isovalerate	0.127676	0.0991603	0.114042	0.110423	0.116124	0.134992	0.0987228	0.111927	0.126728
succinate	0.383936	0.406333	0.482872	0.303177	0.30257	0.281153	0.209268	0.177372	0.357319
Methylmalonic acid	0.336308	0.559027	0.576475	0.406268	0.343271	0.345919	0.377988	0.216375	0.384224
3-S-methylthiopropionate	10.3485	11.5896	13.3428	8.75579	10.592	12.8311	8.6303	10.355	10.2383
taurine	0.291891	0.210057	0.225676	0.175114	0.189134	0.211791	0.19014	0.212473	0.218026
2-ketohaxanoic acid	0.0253508	0.0104549	0.0100594	0.00389697	0.00266025	0.0198109	0.00461835	0.00611999	0.0132802
N-Acetyl-L-alanine	0.276811	0.335051	0.286544	0.247388	0.360878	0.344984	0.21119	0.282141	0.266819
malate	0.219816	0.173282	0.18719	0.140392	0.163085	0.155876	0.104061	0.123744	0.165859
hypoxanthine	8.24506	6.80499	7.81066	8.67902	11.076	10.3663	6.956	7.86947	8.21231
p-aminobenzoate	0.074449	0.0964779	0.0903554	0.088317	0.0736069	0.07264	0.0541397	0.0827389	0.0910128
acetylphosphate	0.0453369	0.0418511	0.0745792	0.0475628	0.129826	0.124575	0.0790567	0.0880987	0.0703557
Carbamoyl phosphate	1.19051	1.24415	1.35758	0.846834	1.16365	1.35325	0.984165	1.21244	1.08765
a-ketoglutarate	0.0153023	0.0115218	0.0161217	0.0113978	0.0190871	0.000188693	0.0223147	0.0079859	0.0332333
Phenylpropiolic acid	0.152863	0.108771	0.101285	0.111676	0.0944608	0.100454	0.0920568	0.140306	0.0865589
2-oxo-4-methylthiobutanoate	0.0928457	0.045662	0.0381989	0.00898788	0.0184134	0.0244388	0.0114052	0.00690276	0.0112613
xanthine	0.118314	0.165097	0.1636	0.134578	0.102286	0.0787348	0.171401	0.126016	0.116872
Hydroxyphenylacetic acid	0.0191745	0.0603625	0.050586	0.0367588	0.0313884	0.0358894	0.0176888	0.0316353	0.0251495
2,3-dihydroxybenzoic acid	0.0185962	0.0491183	0.0678099	0.0331354	0.0274793	0.0372056	0.0205011	0.0287213	0.0181731
phenylpyruvate	0.381826	0.329121	0.376421	0.43054	0.430086	0.363321	0.430688	0.382303	0.357179
quinolinate	0.812803	0.935482	0.926473	0.914341	1.19672	1.35879	0.919192	1.14748	1.04456
phosphoenolpyruvate	0.183467	0.16885	0.168943	0.142822	0.171686	0.188384	0.129869	0.182921	0.175202
dihydroxy-acetone-phosphate	0.124097	0.131531	0.123133	0.144112	0.155643	0.138745	0.10406	0.158323	0.124746
D-glyceraldehdye-3-phosphate	0.129127	0.140786	0.132037	0.147198	0.165717	0.154059	0.156314	0.189438	0.120362
aconitate	0.236716	0.145375	0.174374	0.174292	0.165632	0.194163	0.148676	0.165455	0.162119
allantoate	0.830863	0.491081	0.566109	0.354895	0.414342	0.481658	0.344607	0.40153	0.40483
Ascorbic acid	0.230945	0.154188	0.171168	0.143653	0.131652	0.182097	0.181146	0.185238	0.161731
2-Isopropylmalic acid	0.134205	0.102087	0.145148	0.118234	0.100118	0.0917672	0.0903736	0.0725277	0.0915421
Pyrophosphate	1.24402	1.28061	1.37587	1.48365	1.78122	1.71119	1.21592	1.60648	1.61183
hydroxyphenylpyruvate	0.0177872	0.0134459	0.0115723	0.0150487	0.00758466	0.0127996	0.0130469	0.0123281	0.0202604
homocysteic acid	0.0200161	0.0226822	0.0330679	0.0211018	0.0240001	0.0293503	0.0182233	0.026985	0.0300285
4-Pyridoxic acid	0.0899918	0.047896	0.0533222	0.0320616	0.0548379	0.0298017	0.0434161	0.0306346	0.0317383
3-phosphoglycerate	0.528218	0.539791	0.456074	0.421243	0.521795	0.481916	0.426945	0.419582	0.502504
Indoleacrylic acid	1.51904	1.1335	1.17886	0.679146	0.818846	0.770132	0.754415	0.765166	0.845371
isocitrate	0.176171	0.158889	0.148591	0.119338	0.133721	0.140653	0.11566	0.127638	0.160387
citrate	0.0384352	0.0342125	0.0285549	0.0335322	0.0632774	0.0655491	0.0241334	0.0400113	0.0333912
2-dehydro-D-gluconate	0.0646852	0.0440719	0.0705838	0.0532146	0.0493146	0.0593287	0.0639917	0.0538648	0.0680503
D-gluconate	0.360502	0.306088	0.386139	0.294013	0.371597	0.351055	0.290233	0.266546	0.310031
Xanthurenic acid	0.0452015	0.120007	0.15718	0.0957116	0.0658781	0.0679408	0.0818577	0.0947499	0.0903847
lipoate	0.00585972	0.000211612	0.00314856	0.000163937	0.00454628	0.00363147	0.00182077	0.00608425	0.000177457
pantothenate	13.0425	7.24761	8.5331	4.49749	4.75682	4.62854	5.03521	4.89832	4.75949
prephenate	0.0648509	0.0631414	0.0651438	0.0473184	0.0680614	0.0645302	0.0587746	0.0756712	0.0652492
deoxyuridine	1.16666	1.3794	1.37948	1.51611	1.9357	2.00065	1.45076	1.67029	1.79334
thymidine	0.0741659	0.0701864	0.0451892	0.0522218	0.0319474	0.0440659	0.0532186	0.0371756	0.0386187
uridine	0.00551102	0.00412778	0.00403007	0.00446984	0.00451894	0.00669997	0.00413569	0.0155319	0.00715787
deoxyinosine	0.00856031	0.00811221	0.00858858	0.0130753	0.00862466	0.0119019	0.00478133	0.00482341	0.00949695
D-glucono-?-lactone-6-phosphate	0.116716	0.0786777	0.170465	0.116986	0.165313	0.164876	0.10967	0.142159	0.127723
hexose-phosphate	2.28256	2.07005	2.44048	1.94163	2.34176	2.76076	1.9184	2.18262	2.39807
glucose-1-phosphate	0.49242	0.39276	0.356492	0.265247	0.263457	0.222988	0.271656	0.336084	0.27873
fructose-6-phosphate	0.0123952	0.020269	0.00543411	0.00483634	0.0070961	0.0122809	0.0130703	0.00677446	0.00365319
2,3-Diphosphoglyceric acid	0.0251746	0.0251157	0.0204814	0.0147432	0.0155125	0.00726651	0.00571968	0.0061225	0.0234142
S-ribosyl-L-homocysteine	2.45827	2.63398	3.07242	2.06331	2.11563	1.95099	1.6308	2.30841	2.16157
6-phospho-D-gluconate	0.0514449	0.0363449	0.0583726	0.0368074	0.035947	0.0453519	0.0348432	0.0394139	0.0380387
D-sedoheptulose-1-7-phosphate	0.122876	0.138326	0.144639	0.11717	0.149939	0.131198	0.102618	0.146673	0.118451
glutathione	0.107222	0.0388154	0.0724938	0.0373638	0.0187677	0.0358906	0.0336106	0.0234125	0.0207889
dUMP	0.000239946	0.000211612	0.00216205	0.00247874	0.00153044	0.000188693	0.000163295	0.00242373	0.000177457
Geranyl-PP	0.031858	0.0327354	0.0345946	0.0256664	0.0301745	0.0363204	0.0311983	0.0364534	0.0365818
O8P-O1P	0.0809267	0.0962025	0.12463	0.0752224	0.100434	0.0896297	0.0851944	0.10241	0.0816298
dTMP	0.00889541	0.00687236	0.00914985	0.00430449	0.00395041	0.010075	0.0105025	0.00923139	0.00363791
orotidine-5-phosphate	0.0188509	0.0107954	0.0112567	0.00555023	0.0151787	0.0158091	0.00752359	0.00678677	0.0115321
SBP	0.044191	0.149446	0.13471	0.0988699	0.112683	0.106408	0.0893869	0.0980544	0.101206
trans, trans-farnesyl diphosphate	0.00990274	0.00578839	0.00984746	0.00656199	0.0151141	0.00740838	0.00947304	0.020051	0.0163109
S-adenosyl-L-homocysteine	0.0265493	0.0305473	0.0445733	0.0264592	0.0311033	0.0240013	0.0237181	0.0216659	0.0293012
dCDP	0.000239946	0.00815366	0.00912056	0.00202143	0.00366113	0.00337105	0.0031415	0.00481862	0.00387597
5-phosphoribosyl-1-pyrophosphate	0.0834835	0.0648438	0.0712856	0.0604811	0.0718629	0.0706819	0.0647729	0.0703364	0.0551464
OBP	0.081852	0.114905	0.100265	0.0796304	0.0888308	0.0815735	0.0794237	0.100799	0.0884026
CDP	0.0545297	0.0589369	0.0362373	0.0420852	0.0391788	0.0335043	0.014855	0.0372294	0.022465
Cholic acid	0.0108109	0.00348415	0.00687443	0.00569824	0.00510184	0.0025714	0.0021965	0.00384922	0.00541618
Thiamine pyrophosphate	0.0171418	0.0201702	0.00912879	0.0238577	0.0207154	0.0200064	0.0184029	0.0217353	0.0114646
adenosine 5-phosphosulfate	0.00182817	0.00321542	0.00687527	0.00405315	0.00924925	0.00543567	0.00471277	0.00407515	0.00535003
ADP	0.00956296	0.00290441	0.00288567	0.0137239	0.0161798	0.0132499	0.0102457	0.0181606	0.0126699
dGDP	0.00956296	0.00290441	0.00288567	0.0137239	0.0161798	0.0132499	0.0102457	0.0181606	0.0126699
GDP	0.000239946	0.00465475	0.00535164	0.00292627	0.00434859	0.00389298	0.00269182	0.00339138	0.00586937
CDP-ethanolamine	0.00205522	0.00288273	0.00252183	0.00225923	0.0020244	0.00240317	0.00428434	0.00724993	0.00303199
FMN	0.0289568	0.0189868	0.0334518	0.0147131	0.00665997	0.012816	0.00985052	0.0177626	0.0130519
dCTP	0.00395528	0.0061585	0.0044082	0.00719899	0.00606019	0.00289025	0.00471308	0.00361815	0.00632919
dUTP	0.01117	0.00660443	0.00881777	0.0101416	0.00556045	0.0111505	0.00651233	0.00585522	0.00731663
dTTP	0.00179476	0.00203558	0.000229143	0.00165571	0.00524662	0.00253287	0.000163295	0.00387904	0.0024099
CTP	0.027683	0.0412567	0.0131009	0.0267613	0.0445425	0.0293934	0.0316563	0.0393786	0.0141208
UTP	0.00298964	0.00319849	0.000229143	0.00337966	0.000183803	0.00360159	0.00182923	0.00168832	0.00269248
CDP-choline	0.000239946	0.0029081	0.00220423	0.000163937	0.002782	0.000188693	0.00202052	0.00169096	0.00341533
dATP	0.0046162	0.0023269	0.00724427	0.00384543	0.00353598	0.000188693	0.000163295	0.00338343	0.00624456
Taurodeoxycholic acid	0.0146489	0.0159481	0.000229143	0.00791946	0.00896901	0.00833164	0.000163295	0.0136413	0.00955234
ATP	0.00395416	0.000211612	0.00283555	0.00450765	0.00577901	0.00823659	0.00534448	0.00481247	0.00510609
dGTP	0.00395416	0.000211612	0.00283555	0.00450765	0.00577901	0.00823659	0.00534448	0.00481247	0.00510609
GTP	0.0145165	0.00861085	0.0199137	0.0164799	0.0227051	0.0165938	0.0132385	0.0190256	0.0152479
UDP-D-glucose	0.000239946	0.000211612	0.00290329	0.000163937	0.00126254	0.00207494	0.000163295	0.000175829	0.000177457
UDP-D-glucuronate	0.00231394	0.000211612	0.00378007	0.00292665	0.00631577	0.00155596	0.00337797	0.0012189	0.00243026
ADP-D-glucose	0.00197862	0.00174496	0.000229143	0.000163937	0.000183803	0.000188693	0.000163295	0.000175829	0.000177457
guanosine 5-diphosphate,3-diphosphate	0.0240676	0.026123	0.0292833	0.0283828	0.0354015	0.032677	0.0219927	0.027274	0.0297566
glutathione disulfide	0.00779298	0.0107946	0.00281433	0.00595056	0.00531203	0.00994953	0.00175256	0.00232457	0.00546912
NADH	0.00164825	0.000211612	0.000229143	0.000163937	0.000183803	0.000188693	0.000163295	0.00265701	0.00146392
dephospho-CoA	0.000239946	0.00289838	0.000229143	0.00247851	0.00203945	0.00291595	0.000163295	0.00358507	0.000177457
cyclic bis(3->5) dimeric GMP	0.000239946	0.00375377	0.00534969	0.00405464	0.00277893	0.00284141	0.000163295	0.00362387	0.000177457
NADP+	0.00320039	0.00619567	0.00433267	0.00602854	0.00397283	0.00375913	0.00617405	0.00539106	0.00261632
butyryl-CoA	0.00263499	0.000211612	0.000229143	0.000163937	0.00329914	0.000188693	0.000163295	0.00290374	0.000177457
malonyl-CoA	0.000239946	0.00203272	0.00157897	0.000163937	0.000183803	0.00181762	0.000163295	0.000175829	0.00248878
3-hydroxybutyryl-CoA	0.000239946	0.000211612	0.000229143	0.00225287	0.000183803	0.0023536	0.000163295	0.00193276	0.000177457
2-hydroxygluterate	0.219794	0.172144	0.209124	0.194436	0.156792	0.14684	0.187504	0.175959	0.181873
2-deoxyglucose-6-phosphate	0.0737591	0.0812214	0.090955	0.0734942	0.0829103	0.108926	0.0754213	0.0738021	0.0651959
3-hydroxybuterate	0.0531837	0.164857	0.17547	0.168247	0.121282	0.179488	0.15498	0.152733	0.138935
Urea	0.205766	0.248248	0.36801	0.202689	0.321753	0.32627	0.200014	0.214692	0.234706
glycine	0.000239946	0.00259761	0.00188858	0.00360278	0.000183803	0.000188693	0.00156086	0.00241399	0.0019507
alanine	0.207366	0.278122	0.349562	0.107293	0.192354	0.169121	0.116096	0.15258	0.15363
betaine aldehyde	0.0392957	0.0340065	0.0326757	0.0365454	0.0332081	0.0175412	0.0243897	0.0266788	0.0112884
choline	0.00024	0.000212	0.000229	61.1	22	5.71	163	86	70.9
4-aminobutyrate	11.8887	12.2444	14.3648	7.49852	13.6524	13.8033	7.62275	10.5661	12.2368
serine	0.0720959	0.0769542	0.0875487	0.196598	0.104973	0.0894746	0.136901	0.219032	0.108838
Creatinine	0.183337	0.0575454	0.0580863	0.0678473	0.112473	0.092646	0.0659878	0.0967978	0.0932697
threonine	1.89185	2.66289	2.45319	1.80311	2.56687	2.81174	2.06453	2.21974	2.44375
homoserine	0.0554623	0.0361424	0.0480414	0.0409491	0.0639631	0.0626749	0.0348904	0.0584502	0.0635899
cysteine	0.00667825	0.00386507	0.00328316	0.00393715	0.013164	0.00459151	0.00205548	0.00700401	0.000177457
nicotinamide	0.102957	0.0985167	0.116273	0.0634941	0.113564	0.121489	0.0833631	0.0729345	0.105584
Imidazoleacetic acid	0.0455454	0.0639134	0.0369012	0.0241113	0.037533	0.0312843	0.0258745	0.029846	0.0304563
thymine	0.0145424	0.016668	0.0487237	0.0181071	0.0472831	0.033362	0.029544	0.0158154	0.0199112
N-Acetylputrescine	0.0018345	0.000211612	0.0111762	0.000163937	0.000183803	0.000188693	0.0065411	0.00318645	0.00295328
hydroxyproline	0.378775	0.390998	0.471196	0.314314	0.371003	0.39543	0.311027	0.35668	0.352685
aspartate	0.34336	0.242271	0.303779	0.21358	0.26825	0.273229	0.310094	0.244444	0.265883
adenine	2.17092	2.06677	2.1323	2.05698	2.3406	2.50465	2.00197	2.1632	2.04934
Methylcysteine	2.24542	2.05256	2.37042	2.17842	2.22842	2.47487	2.16014	2.20845	2.40663
histidinol	0.000239946	0.00190357	0.00157317	0.000163937	0.000183803	0.000188693	0.000163295	0.000175829	0.00119732
glutamine	0.242427	0.37815	0.000229143	0.360316	0.330604	0.264853	0.302023	0.137463	0.211957
guanine	4.91812	5.24508	5.45577	5.58413	4.667	4.01349	5.60662	5.21394	4.83347
Pyridoxamine	0.0910097	0.13077	0.0868399	0.188783	0.189595	0.377665	0.0719457	0.0897308	0.0942746
pyridoxine	3.56661	3.10422	2.88876	2.84595	3.47505	3.48332	2.48218	3.00396	3.03616
1-Methyl-Histidine	0.0309736	0.0530445	0.0514773	0.026475	0.0213887	0.0189391	0.0150589	0.0299126	0.0279348
N-acetyl-L-ornithine	0.0061082	0.000211612	0.00683897	0.00133231	0.010248	0.00206957	0.0052427	0.000175829	0.00616995
citrulline	31.4676	33.1477	37.7224	32.6629	41.5107	44.45	31.4991	36.2706	36.9611
glucosamine	0.0113724	0.00531622	0.00821054	0.00499976	0.00544403	0.00296956	0.00554342	0.00400229	0.00359008
tyrosine	10.7013	10.7879	10.6878	10.3151	11.0359	12.2564	10.4885	10.1906	11.5226
3-phospho-serine	0.170369	0.115837	0.189713	0.0909134	0.0888162	0.124275	0.0921323	0.0905207	0.0961086
N6-Acetyl-L-lysine	0.00024	7.51	9.14	10.1	8.2	7.55	10.2	10.3	9.33
Acetyllysine	0.00024	12.5	7.52	8.53	3.08	6.72	8.78	8.58	7.59
Ng,NG-dimethyl-L-arginine	0.000239946	4.96839	5.10224	4.15377	4.18601	3.4632	3.73807	4.13074	4.06139
Acetylcarnitine DL	0.0471319	0.02776	0.0295088	0.0176749	0.0278388	0.0269069	0.014844	0.020935	0.0161877
tryptophan	0.0275461	0.0238945	0.0183295	0.0206303	0.0225615	0.024584	0.022553	0.0221655	0.0320103
Flavone	0.00797647	0.0132271	0.00791287	0.00522033	0.00452001	0.000188693	0.00461427	0.00357238	0.00191802
cystathionine	0.0352542	0.0206461	0.0507064	0.0360289	0.0373589	0.0414405	0.0347732	0.0314235	0.0358204
Cystine	0.00755903	0.0160019	0.0129113	0.0132912	0.0197026	0.0186246	0.0217266	0.0146704	0.0118988
cytidine	0.0270732	0.0229291	0.0370323	0.0624019	0.0352955	0.0288737	0.0249792	0.0985169	0.0448028
biotin	0.0306698	0.157772	0.0408894	0.101803	0.111477	0.137788	0.116667	0.11248	0.0747465
deoxyadenosine	0.257727	0.366211	0.138483	0.162683	0.360123	0.329031	0.269821	0.330946	0.324599
Glycerophosphocholine	0.317886	0.326912	0.354007	0.254325	0.322364	0.343963	0.217064	0.254565	0.31001
acadesine	0.00490722	0.000211612	0.0028263	0.00211392	0.00365032	0.00205277	0.0028898	0.00401626	0.00171167
D-glucosamine-6-phosphate	0.00184133	0.00698177	0.00345425	0.000163937	0.00317462	0.000188693	0.00315824	0.00362483	0.00438909
D-glucosamine-1-phosphate	0.012677	0.00859623	0.0185702	0.00561428	0.00886637	0.0121121	0.00512015	0.012083	0.00633727
thiamine	0.000239946	0.000211612	0.000229143	0.235174	0.0566477	0.0700902	0.382966	0.0409568	0.000177457
deoxyguanosine	0.00329818	0.00237856	0.0052386	0.0006605	0.00223564	0.00259253	0.0022064	0.00215075	0.00559033
1-Methyladenosine	0.0102908	0.00224095	0.00701556	0.014239	0.00804332	0.00853284	0.00620009	0.0112448	0.0160105
guanosine	0.0481389	0.0646385	0.0359489	0.0537257	0.0295973	0.0278954	0.035676	0.0411872	0.0359473
L-arginino-succinate	0.284878	0.285517	0.285776	0.269222	0.323794	0.35487	0.278206	0.266708	0.28446
S-methyl-5-thioadenosine	0.0176644	0.000211612	0.0206438	0.000163937	0.000183803	0.000188693	0.000326589	0.000175829	0.000177457
7-methylguanosine	0.0926577	0.0744002	0.0801864	0.0727776	0.0573312	0.0561133	0.0684588	0.0646252	0.0582817
dCMP	0.00208411	0.00202671	0.00377894	0.000163937	0.000183803	0.000188693	0.000163295	0.000175829	0.000177457
CMP	0.00263316	0.00697512	0.00506338	0.00314938	0.00379052	0.00415484	0.00152596	0.00529939	0.00487948
dAMP	0.00476571	0.00144734	0.00396653	0.00446643	0.00299114	0.00210548	0.00291656	0.00432355	0.00359662
Nicotinamide ribotide	0.00959499	0.00536203	0.0172755	0.012705	0.0102673	0.0292511	0.00632537	0.00916758	0.00840706
aminoimidazole carboxamide ribonucleotide	0.0127129	0.00741227	0.0162972	0.000163937	0.00791149	0.00534913	0.00467494	0.00922396	0.00299905
thiamine-phosphate	0.0277398	0.0357739	0.0256821	0.0286333	0.0453849	0.0268523	0.0282817	0.0244359	0.0148397
dGMP	0.00296771	0.00291758	0.000229143	0.000163937	0.000183803	0.000188693	0.000163295	0.000175829	0.000177457
AMP	0.0135823	0.0156325	0.0049664	0.00673611	0.00176081	0.00595564	0.00956163	0.0103263	0.00456848
IMP	0.000239946	0.00145364	0.000229143	0.000163937	0.00176809	0.000188693	0.000163295	0.00169349	0.000177457
S-adenosyl-L-methioninamine	0.000239946	0.00231493	0.000229143	0.000163937	0.00128168	0.000188693	0.000163295	0.000175829	0.00122335
GMP	0.00235362	0.000211612	0.00692817	0.00294323	0.00783113	0.00181261	0.00359078	0.00797369	0.00659125
riboflavin	0.000239946	0.000211612	0.00492511	0.00253653	0.000183803	0.00410847	0.000163295	0.00376791	0.000177457
S-adenosyl-L-methionine	3.71206	4.17003	4.83148	3.6825	5.63701	6.06875	3.84955	4.56803	4.49885
folate	0.000239946	0.000211612	0.00251786	0.00121192	0.000183803	0.000188693	0.00156478	0.000175829	0.000177457
7,8-dihydrofolate	0.00264482	0.00290819	0.000229143	0.000163937	0.000183803	0.00156096	0.000163295	0.000175829	0.000177457
5-methyl-THF	0.0193696	0.00597352	0.0117146	0.00616343	0.0036552	0.00831153	0.00515528	0.0104195	0.00648167
Diiodothyronine	0.0026375	0.000211612	0.000229143	0.00450634	0.000183803	0.000188693	0.000163295	0.00144991	0.0014635
NAD+	0.000239946	0.00321171	0.00193361	0.00225354	0.000183803	0.000188693	0.00157083	0.00193751	0.000177457
NADPH	0.000239946	0.00635731	0.00159829	0.00357356	0.00200736	0.00421088	0.00315317	0.00191416	0.00151353
coenzyme A	0.000239946	0.00406906	0.00384433	0.00173184	0.00631948	0.000188693	0.00605008	0.00289023	0.00292404
sarcosine	0.0305141	0.0434209	0.0468283	0.0248073	0.0421752	0.0356278	0.0188594	0.0364774	0.0318437
spermine	0.000239946	0.00318409	0.00433044	0.000163937	0.00303203	0.00337193	0.0012803	0.00192476	0.00206966
coenzyme A1	0.000239946	0.00406906	0.00384433	0.00173184	0.00631948	0.000188693	0.00605008	0.00289023	0.00292404
creatine	0.38621	0.464555	0.409843	0.300758	0.453037	0.519128	0.282827	0.383156	0.388518
N1-Methyl-2_2-pyridone-3_5-carboximide	0.399595	0.397716	0.366748	0.390811	0.307216	0.264877	0.385814	0.324811	0.331342
Nicotinamide Riboside	0.000239946	0.000211612	0.00565405	0.000163937	0.000183803	0.00146405	0.000163295	0.000175829	0.00226588
Adenylosuccinate	0.000239946	0.000211612	0.00188964	0.00157694	0.000183803	0.00129689	0.000163295	0.000175829	0.000177457
cholesterol	0.0616682	0.0279498	0.0673063	0.124555	0.104298	0.113323	0.0832654	0.101253	0.095291
arginosuccinic acid	0.160679	0.126824	0.216832	0.225932	0.297548	0.265913	0.215348	0.234047	0.252243
phosphocreatine	0.133805	0.0466676	0.0309145	0.249211	0.0933702	0.0727337	0.116562	0.165659	0.0549148

## Sheet: LB sup significant
Statistically significantly different metabolites identified in LB supernatants using a one way ANOVA with FDR 0.1 followed by a Fisher's LSD test.
	f.value	p.value	FDR	Fisher's LSD
O-acetyl-L-serine	217.32	2.52e-06	0.00041635	0 - 1; 0 - 2
arginine	187.75	3.89e-06	0.00041635	1 - 0; 2 - 0
glucose-6-phosphate	156.6	6.64e-06	0.00041635	0 - 1; 0 - 2
Phenyllactic acid	152.98	7.11e-06	0.00041635	0 - 1; 0 - 2
trehalose-sucrose	144.22	8.46e-06	0.00041635	1 - 0; 2 - 0; 1 - 2
purine	116.11	1.6e-05	0.0006551	0 - 1; 0 - 2
cyclic-AMP	90.682	3.28e-05	0.0011541	0 - 1; 0 - 2
fructose-1,6-bisphosphate	81.185	4.53e-05	0.0013916	0 - 1; 0 - 2
spermidine	76.746	5.32e-05	0.0014552	0 - 1; 0 - 2
Aminoadipic acid	68.333	7.44e-05	0.0016783	0 - 1; 0 - 2
Atrolactic acid	68.124	7.5e-05	0.0016783	0 - 1; 0 - 2
Guanidoacetic acid	62.066	9.8e-05	0.0020094	0 - 1; 0 - 2
deoxyribose-phosphate	58.872	0.00011399	0.0020221	0 - 1; 0 - 2
3-methylphenylacetic acid	58.131	0.00011819	0.0020221	0 - 1; 0 - 2
oxaloacetate	57.274	0.0001233	0.0020221	0 - 1; 0 - 2
Indole-3-carboxylic acid	53.263	0.0001516	0.0023309	0 - 1; 0 - 2
phenylalanine	44.752	0.00024797	0.0035883	0 - 1; 0 - 2
orotate	42.143	0.00029348	0.0040055	0 - 1; 0 - 2
p-hydroxybenzoate	41.357	0.00030937	0.0040055	0 - 1; 0 - 2
N-acetyl spermine	37.613	0.00040306	0.0048093	0 - 1; 0 - 2
valine	37.365	0.00041055	0.0048093	0 - 1; 0 - 2
xanthosine	35.114	0.00048764	0.0054527	0 - 1; 0 - 2
sn-glycerol-3-phosphate	34.22	0.00052364	0.0056006	1 - 0; 2 - 0; 1 - 2
N-acetyl spermidine	32.976	0.00057984	0.0059434	0 - 1; 2 - 0; 2 - 1
cholesteryl sulfate	31.394	0.00066362	0.00653	1 - 0; 2 - 0
lactate	29.068	0.00081871	0.0077463	0 - 1; 0 - 2
Kynurenic acid	27.897	0.00091541	0.0083404	0 - 1; 0 - 2
Uric acid	26.568	0.0010444	0.0091762	0 - 1; 0 - 2
DL-Pipecolic acid	25.778	0.0011329	0.0096103	0 - 1; 0 - 2
Pyroglutamic acid	25.108	0.0012158	0.0099697	0 - 1; 0 - 2
putrescine	24.553	0.0012908	0.010243	0 - 1; 0 - 2
trehalose-6-Phosphate	23.582	0.0014374	0.01105	1 - 0; 2 - 0
cytosine	23.06	0.0015255	0.011372	0 - 1; 0 - 2
homocysteine	21.741	0.0017829	0.0129	0 - 1; 0 - 2
leucine-isoleucine	19.784	0.0022828	0.016045	0 - 1; 0 - 2
indole	19.088	0.0025054	0.01712	0 - 1; 0 - 2
dCMP	18.232	0.0028208	0.018755	0 - 1; 0 - 2
Kynurenine	15.088	0.0045628	0.02911	0 - 1; 0 - 2
Indoleacrylic acid	14.783	0.0048009	0.02911	0 - 1; 0 - 2
proline	14.73	0.0048441	0.02911	0 - 1; 0 - 2
N-acetyl-glutamate	14.721	0.0048517	0.02911	0 - 1; 0 - 2
adenosine	14.463	0.0050699	0.029695	1 - 0; 2 - 0
Hydroxyisocaproic acid	14.199	0.0053069	0.030361	0 - 1; 0 - 2
cholesterol	13.885	0.0056088	0.031358	1 - 0; 2 - 0
ornithine	13.363	0.0061627	0.033689	1 - 0; 2 - 0
uracil	12.834	0.0068014	0.036373	1 - 0; 2 - 0
D-erythrose-4-phosphate	12.215	0.0076652	0.040105	0 - 1; 0 - 2; 1 - 2
Methionine sulfoxide	12.076	0.0078802	0.040105	1 - 0; 2 - 0
2-Aminooctanoic acid	12.007	0.0079884	0.040105	0 - 1; 0 - 2
inosine	11.826	0.0082846	0.04076	0 - 1; 0 - 2
glucono--lactone	11.275	0.0092812	0.044768	0 - 1; 0 - 2
citrate-isocitrate	11.054	0.0097264	0.046013	0 - 1; 0 - 2
dimethylglycine	10.651	0.010614	0.049267	2 - 0; 2 - 1
N-acetyl-glucosamine-1-phosphate	10.41	0.011196	0.051006	0 - 1; 0 - 2
FAD	10.085	0.012051	0.053759	1 - 0; 2 - 0; 1 - 2
ethanolamine	9.9434	0.012451	0.053759	1 - 0; 2 - 0
lysine	9.9417	0.012456	0.053759	1 - 0; 2 - 0
UDP	9.6224	0.013426	0.056221	1 - 0; 2 - 0
dTDP	9.5449	0.013676	0.056221	0 - 2; 1 - 2
ribose-phosphate	9.5338	0.013712	0.056221	0 - 1; 0 - 2
glucose-1-phosphate	9.4588	0.013962	0.056304	0 - 1; 0 - 2
betaine	8.8839	0.016087	0.063213	0 - 1; 0 - 2
myo-inositol	8.8591	0.016189	0.063213	0 - 1; 0 - 2
methionine	8.6611	0.017027	0.065169	0 - 1; 0 - 2
glutamate	8.6175	0.017219	0.065169	0 - 1; 0 - 2
choline	8.3903	0.018271	0.0681	2 - 0; 2 - 1
N-carbamoyl-L-aspartate	7.9332	0.020659	0.075854	0 - 1; 0 - 2
4-phosphopantothenate	7.8632	0.021062	0.076194	2 - 0; 2 - 1
pantothenate	7.5924	0.022718	0.080034	0 - 1; 0 - 2
5-methoxytryptophan	7.5423	0.023044	0.080034	0 - 1; 0 - 2
2-Hydroxy-2-methylbutanedioic acid	7.5339	0.023099	0.080034	0 - 1; 0 - 2
FMN	7.4106	0.023929	0.081759	0 - 1; 0 - 2
ADP	7.1078	0.026145	0.086915	1 - 0; 2 - 0
dGDP	7.1078	0.026145	0.086915	1 - 0; 2 - 0
hypoxanthine	6.9076	0.027763	0.091013	1 - 0; 1 - 2
alanine	6.8657	0.028118	0.091013	0 - 1; 0 - 2
nicotinate	6.7759	0.028899	0.092328	1 - 0; 2 - 0
carnitine	6.6974	0.029607	0.093377	0 - 1; 0 - 2
2-oxo-4-methylthiobutanoate	6.6539	0.030009	0.093447	0 - 1; 0 - 2
Citraconic acid	6.5751	0.030756	0.093883	0 - 1; 2 - 1
Flavone	6.5453	0.031045	0.093883	0 - 1; 0 - 2
N1-Methyl-2_4-pyridone-3_5-carboximide	6.5199	0.031294	0.093883	0 - 2
